# Supplementary material for: Cellular and Humoral SARS-CoV-2 Vaccination Responses in 192 Adult Recipients of Allogeneic Hematopoietic Cell Transplantation
Source: Vaccines (Basel). 2022 Oct 23;10(11):1782. doi: 10.3390/vaccines10111782 (PMC9699205; doi:10.3390/vaccines10111782)
Supplement: Supplementary file 1 [file vaccines-10-01782-s001.zip]

Archive with 4 entries (4 files):
- Supplemental-Text_COVID_alloHCT.pdf
- Supplemental_Fig_S1.pdf
- Suppl_Table_S1.xlsx
- Suppl_Table_S2.xlsx
