# Supplementary material for: Cellular and Humoral SARS-CoV-2 Vaccination Responses in 192 Adult Recipients of Allogeneic Hematopoietic Cell Transplantation
Source: Vaccines (Basel). 2022 Oct 23;10(11):1782. doi: 10.3390/vaccines10111782 (PMC9699205; doi:10.3390/vaccines10111782)
Supplement: Supplementary file 1 [file vaccines-10-01782-s001.zip › Suppl_Table_S1.xlsx]

## Sheet: Tabelle1
Supplemental Table S1
Humoral response failure	p	OR	95 % CI
No ongoing ISP	0.0107144	0.355352	0.16-0.78
Age at allo-HCT	0.00786472	1.04383	1.01-1.08
Use of ATG	0.039022	2.40776	1.08-5.79
Active prednisolone treatment	0.0919302	2.93699	0.83-10.52
CI conﬁdence interval, OR Odds Ratio
