# Supplementary material for: Cellular and Humoral SARS-CoV-2 Vaccination Responses in 192 Adult Recipients of Allogeneic Hematopoietic Cell Transplantation
Source: Vaccines (Basel). 2022 Oct 23;10(11):1782. doi: 10.3390/vaccines10111782 (PMC9699205; doi:10.3390/vaccines10111782)
Supplement: Supplementary file 1 [file vaccines-10-01782-s001.zip › Suppl_Table_S2.xlsx]

## Sheet: Tabelle1
Supplemental Table S2
Cellular response failure	p	OR	95 % CI
Age at allo-HCT	6.94e-05	1.07666	1.04-1.12
Vector + heterologous vs mRNA	0.0112803	0.115611	0.02-0.52
cGvHD moderate or servere	0.0647527	2.51685	0.97-6.98
Active ciclosporin A treatment	0.126959	3.03483	0.78-14.15
CI conﬁdence interval, OR Odds Ratio
